# Supplementary material for: VPS35 mutation inhibits PINK1/parkin-mediated mitophagy via increased LRRK2 kinase activity
Source: Brain. 2025 Oct 30;149(7):2363–79. doi: 10.1093/brain/awaf414 (PMC13337223; doi:10.1093/brain/awaf414)
Supplement: awaf414_Supplementary_Data [file awaf414_supplementary_data.zip]

Archive with 2 entries (2 files):
- brain-2025-01360-File010.pdf
- brain-2025-01360-File011.pdf
